# Supplementary material for: Fast acquisition of propagating waves in humans with low-field MRI: Toward accessible MR elastography
Source: Sci Adv. 2022 Sep 9;8(36):eabo5739. doi: 10.1126/sciadv.abo5739 (PMC9462689; doi:10.1126/sciadv.abo5739)
Supplement: Supplementary file 2 — Movie S1 [file sciadv.abo5739_movie_s1.zip]

Archive with 1 entries (1 files):
- sciadv.abo5739_movie_s1.avi
